# Supplementary material for: Enhanced cutoff energies for direct and rescattered strong-field photoelectron emission of plasmonic nanoparticles
Source: Nanophotonics. 2023 Apr 12;12(10):1931–42. doi: 10.1515/nanoph-2023-0120 (PMC11501197; doi:10.1515/nanoph-2023-0120)
Supplement: Supplementary file 1 — Supplementary Material Details [file j_nanoph-2023-0120_suppl_001.zip]

Archive with 1 entries (1 files):
- j_nanoph-2023-0120_suppl_001.tex
