# Supplementary material for: Enhanced cutoff energies for direct and rescattered strong-field photoelectron emission of plasmonic nanoparticles
Source: Nanophotonics. 2023 Apr 12;12(10):1931–42. doi: 10.1515/nanoph-2023-0120 (PMC11501197; doi:10.1515/nanoph-2023-0120)
Supplement: Supplementary file 1 — Supplementary Material Details [file j_nanoph-2023-0120_suppl_001.zip › j_nanoph-2023-0120_suppl_001.tex]

\newcommand{\beginsupplement}{%
	\setcounter{section}{0}
	\renewcommand{\thesection}{S\arabic{section}}%
	\setcounter{table}{0}
	\renewcommand{\thetable}{S\arabic{table}}%
	\setcounter{figure}{0}
	\renewcommand{\thefigure}{S\arabic{figure}}%
	\setcounter{equation}{0}
	\renewcommand{\theequation}{S\arabic{section}.\arabic{equation}}%
	\setcounter{page}{1}
}

\beginsupplement
	
\section*{Numerical model}\label{sec:theory}

We here complement the main text by describing in more detail the following key aspects of our numerical simulation of strong-field ionization of metal nanoparticles (NPs): (1) Photoelectron(PE) emission based on quantum-mechanical tunneling, (2) PE propagation to the detector and sampling over classical trajectories, (3) PE rescattering and recombination at the NP surface, and (4) the derivation of an  analytic heuristic expression for PE cutoff energies.


\section{Photoelectron emission}\label{Photoemission}

We numerically model the release of PEs from the NP surface by intense short laser pulses based on Fowler-Nordheim tunneling rates~\cite{fowler1928electron} and subsequently sample over classical PE trajectories.
The number of PEs emitted from a spherical NP with radius $ a $ at time $t$ during a small time interval $dt$,
\begin{equation} \label{eq:N_electron}
dn_{emi}(t) = \left[ dt \int_{0}^{2\pi} d\phi \int_{0}^{\pi} d\theta~a^2 \sin\theta~ J_r(\vec{r}_s,t)\right] ,
\end{equation}
is given by the radial PE current density at time $t$ at the position $\vec{r}_s =(a,\theta,\phi)$,
\begin{equation}\label{eq:elec_current_r}
J_r(\vec{r}_s,t) = \dfrac{k_BT_e}{2\pi^2} \int_{0}^{V_0}~d\varepsilon_r~W(\varepsilon_r, F_r^+)\ln\left[1+exp(\frac{\varepsilon_F-\varepsilon_r}{k_B T_e})\right],
\end{equation}
in terms of the tunneling ionization rate $ W(\varepsilon_r, F_r^+) $, Fermi energy $\varepsilon_F$, Boltzmann constant $k_B$, and absolute electron temperature $T_e$. $\varepsilon_r=p_r^2/2 $ is the electron kinetic energy in radial direction with respect to the NP center~\cite{erfan2022}.  $ F_r^+ = \arrowvert\vec{F}(\vec{r}_s,t)\cdot\hat e_{r}\arrowvert $ designates the magnitude of the radial component of the total electric field at the NP surface,
\begin{equation} \label{eq:surface_field}
\vec{F}(\vec{r}_s,t) = \vec{E}_{inc}(\vec{r}_s,t)+\vec{E}_{pl}(\vec{r}_s,t)+\vec{F}_{res}(\vec{r}_s,t).
\end{equation}

The accumulation of residual charges generates a monopole contribution to the net induced electric field at any point $\vec{r}_s =(a,\theta,\phi)$ on the NP surface,
\begin{equation} \label{eq:residual}
\vec{F}_{res}(\vec{r}_s,t)=\frac{n_{pro}(t)}{\lvert\vec{r}_s\rvert^3}.
\end{equation}
The number of residual charges at time $t$ is equal to the number of propagated PEs, $n_{pro}(t) = n_{emi}(t_0,t)-n_{rec}(t_0,t)$, which is the difference of all emitted PEs $n_{emi}(t_0,t)$ [calculated from Eq.~(\ref{eq:N_electron})] and all recombined PEs $n_{rec}(t_0,t)$ (calculated numerically by tracking all PE trajectories). The initial time $t_0$ is chosen before the onset of the laser pulse.

We model  tunneling ionization by adapting the PE-emission rate first derived for static electric fields and a triangular potential barrier by Fowler and Nordheim~\cite{fowler1928electron} and later modified by Murphy and Good~\cite{murphy1956thermionic},
\begin{align}\label{tunneling}
	W(\varepsilon_r, F_r^+)&\cong 4\frac{\sqrt{\varepsilon_r\left(V_0-\varepsilon_r\right)}}{V_0}\  \nonumber \\
	&\times exp\left[-\frac{4\sqrt{2}}{3 F_r^+}\nu(f)\left(V_0-\varepsilon_r\right)^\frac{3}{2}\right],
\end{align}
allowing for a parametric dependence on time of the outward pointing radial-field component  $ F_r^+ $. $\varphi$ is the work function and $V_{0}=\varepsilon_F+\varphi$ the electronic potential at the bottom of the conduction band relative to the continuum threshold. The numerically calculated barrier-shape-correction factor $\nu(f)$ accounts for the lowering of the surface-potential barrier due to the attractive PE self-image interaction and significantly increases the PE emission rate~\cite{murphy1956thermionic}.


\section{Photoelectron propagation}\label{Propagation}
Starting at initial phase-space points $\{(\vec r_{i,0},\vec v_{i,0})\}$, we propagate Newton's equations of motion for $n_{pro}(t) $ PEs. We thus track the correlated PE motion outside the NP (for $r \ge a$) by numerically solving $6\, n_{pro}(t)$ coupled ordinary differential equations
\begin{equation} \label{eq:motion}
\begin{aligned}
&\frac{d\vec{v_i}}{dt}=-\vec{F}(\vec{r_i},t)+\vec{F}_{e-e}(\vec{r_i},\vec{r_j})  +\vec{F}_{img}(\vec{r_i})  \\
&\frac{d\vec{r_i}}{dt}= \vec{v_i},
\end{aligned}
\end{equation}
where $i= 1 \ldots n_{pro}(t)$.
Coulomb interactions between PEs are given by the electric fields
\begin{equation}
\vec{F}_{e-e}(\vec{r_i},\vec{r_j}) =\frac{1}{2}\sum_{j\neq i}^{n_{pro}(t)}\frac{\vec{r_i}-\vec{r_j}}{\lvert\vec{r_i}-\vec{r_j}\rvert^3} \label{eq:e-e}
\end{equation}
and PE - image-charge interactions for a charged-insulated conduction sphere by~\cite{Jackson1999}
\begin{equation}\label{eq:img_e-e}
\vec{F}_{img}(\vec{r_i})=-\frac{\vec{r_i}}{r_i} \frac{a^3}{r_i^3}\frac{2r_i^2-a^2}{(r_i^2-a^2)^2}.
\end{equation}
Our numerical tests revealed no visible influence of image-charge - PE interactions on (observable) PE momentum distributions. We attribute this insensitivity to emitted and recombining PEs spending a very short time near the NP surface. Therefore, even though, $ \vec{F}_{img}(\vec{r_i}) $ is relatively strong, near the NP surface and on average, image-charge interactions are weak in comparison to other PE interactions.


We numerically integrate Eq.~(\ref{eq:motion}) by using a $ 4^{th} $ order Runge-Kutta algorithm, starting PE trajectories at times $ t_{i,0} $ with zero initial velocities at positions $\vec r_{i,0}$. We update $ n_{pro}(t) $  in each time interval $ dt=T/48 $ = 54.2~as, where $T$ is the laser carrier period.  For this value of $dt$, we obtain converged PE momentum distributions. The start positions are chosen at the tunnel exit for tunneling ionization and at the NP surface for over-the-barrier ionization. We terminate the classical propagation either when a PE recombines at the NP surface or when the PE velocity  becomes constant within a preset very small tolerance. Typical propagation times in our numerical applications are of the order of 1~ps.


\section{Photoelectron rescattering and recombination}\label{rescattering}

During the laser-NP interaction, emitted PEs can be driven back by the laser pulse to collide with the NP. PEs can subsequently be  rescattered or recombine with the NP. Details about our modeling of PE rescattering and recombination are given in Ref.~\cite{erfan2022}.

Our numerical applications in Sec.~\ref{sec:results} of the main text distinguish and compare specular and diffusive PE rescattering at the NP surface. In either case, we conserve the PE kinetic energy. For diffusive rescattering, we uniformly randomize the polar and azimuthal scattering angles relative to the surface normal at the impact site $\vec{r}_s$ on the NP surface, thereby allowing for rescattering in all accessible directions with equal probability. Our numerical results predict that a considerable number of PEs cannot escape against the attractive Coulomb force of the residual charges. These PEs may undergo more than one rescattering cycle and are assumed to recombine with the NP.

\section{Cutoff energies for direct photoemission}\label{GenCutoff}

Based on a simplified central-field approximation for residual-charge interactions and PE correlation,
we find a heuristic analytical expression for the cutoff energy for NPs, by calculating the final asymptotic energy of PEs emitted from the pole of the NP $ \vec{r}(r=a, \phi=0, \theta = 0) $ with initial velocity $ \vec{v}_0 = 0 $. The emitted PEs propagate outside the NP in the presence of the incident laser field $\vec{E}_{inc} $  [Eq.~\ref{eq:inc} in the main text] and plasmonic field $\vec{E}_{pl}$, [Eq.~\ref{eq:pl1} of the main text],
residual-charge field $\vec{F}_{res} $ Eq.~(\ref{eq:residual}), and PE correlation $\vec{F}_{e-e} $ Eq.~(\ref{eq:e-e}). We distinguish two possibilities:
%
(1) PEs propagating to the detector without recolliding  with the NP surface (\textquotesingle direct photoemission\textquotesingle) and
%
(2) PEs recolliding at least once  (\textquotesingle rescattered PE\textquotesingle). We first solve Newton's equation of motion for direct photoemission,
\begin{equation}\label{eq:Newton1}
\frac{d\vec{v}}{dt}=-\vec{E}_{inc}-\vec{E}_{pl}+\vec{F}_{res}+\vec{F}_{e-e}.
\end{equation}
For simplicity and to get a qualitative description of the cutoff energy we, (i) ignore the Gaussian profile of the laser pulse, (ii) assume the size parameter $ ka $ is very small, and (iii) assume the average net effect of PE - PE and residual-charge interactions is contained in the acceleration or deceleration factors
\begin{equation}\label{eq:acce_dece}
\begin{aligned}
&\vec{F}_{e-e} = \eta_{e-e}^D(a,I_0) \sqrt{I_0}~ \hat{e}_r \\
&\vec{F}_{res} =-\eta_{res}^D(a,I_0) \sqrt{I_0}~\hat{e}_r.
\end{aligned}
\end{equation}

This parametrization is chosen in analogy to the representation of plasmonic Coulomb-force enhancement in terms of a factor $\eta$.
The factors $ \eta_{e-e}^D(a,I_0) $ and $ \eta_{res}^D(a,I_0) $ represent repulsive PE  Coulomb interactions (increasing PE cutoff energies) and attractive residual-charge interactions (slowing down PEs), respectively. $ \eta_{e-e}^D(a,I_0) $ and $ \eta_{e-e}^D(a,I_0) $ are PE-yield dependent and thus vary with the size of the NP and incident-laser-pulse intensity. The superscript \textquotesingle D\textquotesingle  ~stands for direct PE. By consolidating the above assumptions, Eq.~(\ref{eq:Newton1}) simplifies to
\begin{equation} \label{eq:Newton2}
\frac{dv}{dt} = -\sqrt{I_0} \left[ \eta^{\prime}(t)  \cos(wt) - \eta_{C}^D(a,I_0) \right] ,
\end{equation}
where $ \eta_C^D(a,I_0) = \eta_{e-e}^D(a,I_0) - \eta_{res}^D(a,I_0) $ is the Coulomb interaction factor and $ \eta^{\prime}(t) = 1 + (\eta-1) a^3 r(t)^{-3} $ the time-dependent plasmonic-field enhancement felt by the PEs. While propagating, PEs are not exposed to the maximum plasmonic-field enhancement, $\eta = 1 + 2(\epsilon(\omega)-1)/(\epsilon(\omega)+2)$,  [written in terms of the dielectric function $ \epsilon(\omega) $], because the plasmonic-field enhancement drops very quickly as the PE moves away from the NP. A PE on average feels the effective plasmonic-field enhancement $ \eta_{eff}^D(a,I_0) $. As a result, we can replace $ \eta^{\prime}(t) $ in Eq.~\eqref{eq:Newton2} by $ \eta_{eff}^D(a,I_0) $. Since $ r(t) \geq a $, $ 1 \leq \eta_{eff}^D(a,I_0) \leq \eta $. Solving Eq.~\eqref{eq:Newton2}, we obtain the cutoff energy for directly emitted PEs,
\begin{equation} \label{eq:cutoff_NP_D}
E^D_{cutoff} = 2 U_p \left[ \eta_{eff}^D(a,I_0) + 2\pi \frac{t_f}{T} \eta_{C}^D(a,I_0) \right]^2,
\end{equation}
where $ t_f $ is the time needed for PE final velocities to converge. Our numerical tests show that the PE final velocity has converged after two laser-pulse lengths, $ t_f \approxeq 2 \tau$.
